# Supplementary material for: Tuberculosis Severity Predictive Model Using Mtb Variants and Serum Biomarkers in a Colombian Cohort of APTB Patients
Source: Biomedicines. 2023 Nov 22;11(12):3110. doi: 10.3390/biomedicines11123110 (PMC10740695; doi:10.3390/biomedicines11123110)
Supplement: Supplementary file 1 [file biomedicines-11-03110-s001.zip]

Archive with 1 entries (1 files):
- biomedicines-2633424-supplementary.pdf
